# Supplementary material for: Clinical Performance of Analog and Digital 18F-FDG PET/CT in Pediatric Epileptogenic Zone Localization: Preliminary Results
Source: Biomedicines. 2025 Aug 3;13(8):1887. doi: 10.3390/biomedicines13081887 (PMC12383724; doi:10.3390/biomedicines13081887)
Supplement: Supplementary file 1 [file biomedicines-13-01887-s001.zip]

Archive with 1 entries (1 files):
- biomedicines-3772142-supplementary.pdf
